# Supplementary material for: Collagen 1 Fiber Volume Predicts for Recurrence of Stage 1 Non-Small Cell Lung Cancer
Source: Tomography. 2024 Jul 13;10(7):1099–112. doi: 10.3390/tomography10070083 (PMC11281282; doi:10.3390/tomography10070083)
Supplement: Supplementary file 1 [file tomography-10-00083-s001.zip]

Archive with 1 entries (1 files):
- tomography-2992364-supplementary.pdf
